# Supplementary material for: Dyskinesia-Hyperpyrexia Syndrome in Parkinson’s Disease May Benefit from GPi Deep Brain Stimulation: A Case Report
Source: Tremor Other Hyperkinet Mov (N Y). 2025 May 7;15:20. doi: 10.5334/tohm.912 (PMC12063572; doi:10.5334/tohm.912)
Supplement: Supplementary videos. — Supplementary videos 1 to 4. [file tohm-15-1-912-s1.zip]

Archive with 5 entries (5 files):
- tohm-15-1-912-s1/67127ee6b03f8.docx
- tohm-15-1-912-s1/Supplementary Video 1.mp4
- tohm-15-1-912-s1/Supplementary Video 2.mp4
- tohm-15-1-912-s1/Supplementary Video 3.mp4
- tohm-15-1-912-s1/Supplementary Video 4.mp4
